# Supplementary material for: Ustekinumab Intravenous Reinduction after Secondary Loss of Response in Patients with Crohn’s Disease
Source: Inflamm Bowel Dis. 2025 Sep 2;31(12):3286–97. doi: 10.1093/ibd/izaf163 (PMC12688074; doi:10.1093/ibd/izaf163)
Supplement: izaf163_Supplementary_Data [file izaf163_supplementary_data.zip]

Archive with 1 entries (1 files):
- POWER Ms_R2_Updated Supplement_clean.docx
